# Supplementary material for: Patient journey mapping to investigate quality and cultural safety in burn care for Aboriginal and Torres Strait Islander children and families – development, application and implications
Source: BMC Health Serv Res. 2022 Nov 28;22:1428. doi: 10.1186/s12913-022-08754-0 (PMC9703784; doi:10.1186/s12913-022-08754-0)
Supplement: Supplementary file 1 — Additional file 1. [file 12913_2022_8754_MOESM1_ESM.xlsx]

## Sheet: Best Practice Guidance
SUPPLEMENTARY MATERIAL TABLE 1	Use to assess the provision of quality care compared with the biomedical evidence
SERVICE PERSPECTIVE	The injury (crisis)		Emergency Care (getting help)		Ambulatory Care (out-patient)		Admission (confronting an interface)		In-patient (sustained Interface Interactions)		Discharge (getting home)		Rehabilitation (being home)
Best Practice Guidance: points of care to be met as defined from Western biomedical perspective of health.
ANZBA First Aid Guidelines (http://anzba.org.au/care/first-aid/)	« Stop the burning process. Firstly, consider your own safety. If on fire, stop-drop-roll. If electrical, turn off current. If chemical, remove the burning agent and irrigate with water. Cool the burn. With running cold tap water for 20 minutes. Useful for up to 3 hours after injury. Do not cause hypothermia. Do not use ice. For all burns and scalds. Remove clothing not stuck to the burn site. Re…
ANZBA Referral Criteria (http://anzba.org.au/care/referral-criteria/)			« Burns greater than 10% Total Body Surface Area (TBSA). Burns greater than 5% TBSA in children. Full Thickness burns greater than 5% TBSA. Burns of Special Areas – Face, Hands, Feet, Genitalia, Perineum, Major Joints and circumferential limb or chest burns. Burns with inhalation injury. Electrical burns. Chemical burns. Burns with pre-existing illness. Burns associated with major trauma. Burns a…
Women's and Children's Hospital Paediatric Burns Service Guidelines (updated 2014)	« Extinguish flame. Remove heat source. Apply 20 minutes cool running water. Remove jewellery and clothing. Continue 20 minutes of running water. Cover with non-adherant dressing. Keep patient warm. (Reference List 1-9).		« Specific Referral Criteria (stated to be based on ANZBA Transfer Guidelines 2012): Any burn where the referring worker requires management or advice from the paediatric burns service; Burns greater than 5–7% TBSA; Burns to face, hands, feet, genitalia, perineum, major joints; Full thickness burns; Electrical burns; Chemical burns; Inhalation injury; Circumferential burns; Inpatients with pre-ex…	« Options of digital referral service. For referral contact: burns registra/on call surgical registra; burns advanced CPC; burns fellow.	« For referral to outpatient clinic phone WCH. Infection Control in outpatient setting. Staff attending burns patients in outpatient setting observe standard precautions at all times, including hand hygiene and aseptic non-touch technique and relevant PPE.		« Burn depth assessment and management (Reference List 31-32)	« Address psychosocial issues in the acute phase (Reference List 65).	« Psychosocial assessment focussing on the accident causing injury and family member’s perceptions around this, past experiences of trauma, family dynamics, cultural and socio-economic factors, barriers to coping and family strengths and supports. « Pain relief provided from the Department of Children's Anescethesia provides service and guided by WCH guidelines.	« Major burn paitents should be assessed within 24 hours of admission by Physiotherapy OR Occupational Therapy (not referenced). « Dietician assessment for burns >10%, <1yo, burn to mouth/hands.	« Psychosocial Issues, prior to discharge. Referral to community agencies for support at home if required. « Patients to receive 'Nutritian for burns' phamphlet prior to discharge (not referenced).		« Psychosocial Issues: Ongoing support with adjustment for family and child. Contribute to cooperation between family and school. Encouragae families to access own social supports and appropriate community resources. Visit school with burns team to educate.	« Burn at risk of hypertrophy reviewed and assessed regularly (not referenced). « Healed burns to be moisturised regularly (not referenced). « Scar management tailored to individual parient according to burn site, age, and response to treatment (not referenced).
Government of WA, Department of Health, Injury and Trauma Health Network, PROPOSED Model of Care (2009)	« Provide access to basic online first aid trianing on burns injury to target the community. « Ensure first aid courses contain burn first aid content.		« Metro clients access teritary facilites directly, and outer metro/rural/remote require routeine links to teritary facilities. « Transfer protocol should exist and be used between ED and Teritary Burn Unit. « The facility who has first contact with the burns injury should contact the Teritary Burn Unit for support and advice. « For minor burns, communication with Burn Unit regardless of confiden…	« Laser Doppler technology is used to assess depth. « Access to specialist service is essential and may be off-site, on-site and with e-health. « Initial assessment in ED where staff communicate with state Burn Injury Unit, providing 24-hour turn around service via email images for clinical advice. « Care plan must incorportate rehabilitation throughout all stages fo care staring at itme of injur…	« An ambulatory burn clinic may provide: Assessment and dressing of minor and non-severe burns, Rehabilitation interventions, Follow-up burn dressing and skin graft management for patients after discharge, Coordination of rehabilitation in the home (RITH) and, or ‘local’ therapist input, Long-term scar management and symptom control after discharge, Patient and family teaching and support, Adviso…	« In metropolitan WA, Burn Injury patients have access to outpatient wound care and ‘hospital-in-the-home’ services that provide all Burn Injury care post inpatient discharge (p48)	« Access to Burn Unit is dependent on post assessment classification of the burns injury using E-health Outreach Service via non-specialist centres for regional/rural/remote (p 35). « Initial assesment informs plan of care which is developed, documented and reviewed on a continual basis. « Laser Doppler technology is used to assess depth. « Specialised rehab input is required upon admission. « Nu…	« Multi-d teams coordinate individual clinical pathways. « Each discipline contribute to treatment plan. « Care plan must incorportate rehabilitation throughout all stages fo care staring at time of injury.	« Receive multi-disciplinary inpatient care (p 35). « Care plan must incorportate rehabilitation throughout all stages of care staring at itme of injury. « Multi-d teams coordinate individual clinical pathways. « Each discipline contribute to treatment plan. « Care plan must incorportate rehabilitation throughout all stages fo care staring at itme of injury. « Burn injruy team liaises with micobi…	« Statewide e-heatlh service supporting consultant led on-call advisory service. « Patients managed in ICU requrie coordination of wound care by burn care nurses (p 41) (Reference List 31). « Dietician to assess patient on admission. « Access to pathology services. « Long term access to psychological suport and access to psychosocial and/or psychiatric intervention is required. « Access to dedica…	« Facilitated early discharge by accessing hospital-in-the-home services, and by using a step down to local non-teritary hospital for transition to rehabilitation (p 35).		« Care plan must incorportate rehabilitation throughout all stages fo care starting at itme of injury. « Long term access to psychological suport and access to psychosocial and/or psychiatric intervention is required. « Multi-d burns team arranges ambulatory care after discharge from inpatient service. « Ambulatory care team provide link between inpatient and rehab. « Step down facilities are lin…
ACI Statewide Burn Injury Service, NSW Burns Transfer Guidelines (2014)	« 20 minutes cool running water within first 3 hours (not referenced).		« Transfer criteria: ANZBA and ISBI. « Appropriate communicaiton and management must be instigated for intersate transfers.	« Transfer should occur within four hours if possible (p.14) (not referenced). « Childern up to their 16th birthday should be transferred to a children's burn unit (not referenced).
ACI Statewide Model of Care NSW Statewide Burn Injury Service (2011)	« Not recorded		« Transfer criteria: ANZBA and ISBI.	« Use telehealth to support early assessment and management (not referenced).	« provide a seven-day a week ambulatory burn service co-located with acute inpatient burn unit· « consult with a burn surgeon · « accept patients referred from a hospital emergency department, general practitioners, other hospitals, community health services, or self-referred «· burn injury of up to 10% of total body surface area may be managed on an ambulatory basis as appropriate.	« Access to · Physiotherapy, · Occupational Therapy, · Social Work, · Speech Pathology, · Nutritional support, · Clinical Psychology « Outpatient community care may include home, school, pre-school and workplace visits. « Referral to dietitian if deemed to be at nutritional risk; followed by nutritional assessment allowign for social and cultural needs. Use of step-down facility to allow access t…	« Accurate assessment undertaken in the ED in accordance with the admission guidelines with the admission guidelines for individual burn unit (p. 7). « Laser Doppler Imaging to assess depth (Reference List Kim 10, Mill 09). « Emergency surgery within 24 hours post deep circumferential burn (not referenced). « Rehabilitation starts on admission and continues through all stages. The whole patient a…	« Based on initial assessment a care plan is developed and documented (not referenced). Case management is commenced on admission (p. 13) (Reference List Curtis 04). « Social work and clinical psychology provide assessment and intervention beginning at admission and continuing (p 17). Social worker undertakes thorough psychosocial assessmetn to review family history (p 17). « Allied health contri…	« Comprehensive pain management service incorporating a range of modalities, and includingd non-pharmological and complementary therapies (administered and monitored by Pain Management Service). « Comprehensive nursing care plan developed in consultation with patient and/or caregiver on admission to unit. « Nursing staff provide holistic care. « Multidisciplinary plan of care. « Social work and c…	« 24 access to operation rooms (p 11). « Peri-operaive care of patients requires cross disciplinary plannign and organisation of different personelle (p 12). « Burn team maintains close liasion with microbiology and infection control personnel (p 12). « Education teacher on daily basis (p 25). « Paediatric treatment rooms (p 25). « Charity involvement (p 25). « Child protection unit involvement (…	« Pharmacist to provide regular intormation to child, family, carere on medication at admission and discharge (p 13). « Allied health contributes to all stages of continum of care guided by clinical practice guidelines (p 15). « Social work and clinical psychology provide assessment and intervention beginning at admission and continuing (p 17). Social worker undertakes thorough psychosocial asses…	« Case management for complex cases will continue throughout long-term care to facilitate periodic re-assessment and monitor changes in functionality (p 13) (Reference List Weed 05). « Provide access to sub/acute/step-down facilities.	« Use telehealth for ongoing post acute care of burn patients (p 8). « Rehabilitation team provides referral to external rehabilitation facilities for on-going management (p 20). « Patients and families continue to receive psychosocial intervention (p 17) and refere to other agencies where requried. « Provide access to burns camps for children (Reference List Maslow 10). « Be referrd to OT/physio…
Discussions regarding the how points of care/standards were/were not applied. Were there deviations within the context of Aboriginal children?
Caregiver	So as not to reinforce negative sterotypes, the primary caregiver will not be asked to recall their provision of first aid.
Family
Aboriginal Health Worker
Aboriginal Community Controlled Health Organisation
Emergency Care Provider (local hospital, paramedic)
Surgeon
Burns Nurse
Aboriginal Liasion Officier
Ngangkari (Traditional Healer)
Occupational Therapist
Physiotherapist
