# Supplementary material for: Patient journey mapping to investigate quality and cultural safety in burn care for Aboriginal and Torres Strait Islander children and families – development, application and implications
Source: BMC Health Serv Res. 2022 Nov 28;22:1428. doi: 10.1186/s12913-022-08754-0 (PMC9703784; doi:10.1186/s12913-022-08754-0)
Supplement: Supplementary file 2 — Additional file 2. [file 12913_2022_8754_MOESM2_ESM.xlsx]

## Sheet: Patient & Family Experience
SUPPLEMENTARY MATERIAL TABLE 2		Use to assess the burn care journey in-line with Aboriginal and Torres Strait Islander constructs of health and healing
		The injury	Emergency care		Treatment	In-Patient		Discharge and rehabilitation
	Points in time - headings to elicit holistic views of health	Crisis	Getting help	Leaving competing obligations	Confronting the Interface	Sustained Interface Interatctions	Being away	Going home	Confronting competing needs	Comments
On Stage: what is happening for the family experiencing the burn care?	Caregiver's perspective	What influenced your ability to provide first aid? Did you have acceess to running water? Did you have transport to take child to get the care they needed? How easy or difficult was it to get to care? Were there challenges? Were you able to address challenges?	Where and why did you go to get help and did you get the help you needed? How easy or difficult was it to this location? Did you fee able to ask questions and understand what was happending? How did you feel about accessing the health services? Were there challenges? Was there clear communication between staff and between services?	Did the transport support the people in need? Were you able to address any other commitments prior to leaving? What was difficult for you to leave? Are you a carer for other family members? Has the caregiver needed to make arrangements while away? Was transport arranged? Was PATS available?	How did you feel about accessing the health service? Did emergency ask if your child identified as Aboriginal and/or Torres Strait Islander? Could you undersand what was happening and being said? Did you fee able to talk and understand what was happending at each stage? Is English your first language? Interpreter? Did you feel safe and respected? Were there challenges? Were you able to address ch…	Were you able to feel comfortable? Were you treated fairly? Were you treated with respect? Did you have specific needs? Were they met? Were there challenges? Was communication of concepts and ideas clear?	What role do you have in the community? Do you have cultural obligations? Has the journey impacted on this? Did you require financial assistance? Could you access money? Were the health services able to assist? What has it cost to be away? Was PATS (transport and accommodation assistance) available? Have any budget or government policy changes impacted (positively or negatively) on the journey? W…	How did you manage phyically getting home? Was assistance available? Was there clear communicatio between staff and between services?	Were you able to follow suggested discharge plan? Did you understand the discharge plan? Did you have to travel extensivley for rehabilitation? Where did the person go to receive care and why? How easy or difficult was it to get to each location?
	Child's perspective (6yo or >)	So as not to recall the trauma of the burns injury incidence, collection of data will not commence until there has been sustained time in the hospital environment.				Did you feel understood? Did you miss your family, friends, school? What was really good about being in hospital? Was there any health care people that you really liked? What was it that you liked about those people?	Did you feel understood? Was there anything that you missed about being away from home? Did you miss your family, friends, school? Were you able to talk to your family and friends on the phone?	Was it good getting home? What was the best part of being home? Is there anything that your missed about leaving the burns unit at the hospital?	Were you able to attend follow-up care? Did you miss school beucase of the follow-up care?
	Points in time - headings to elicit holistic views of health	Crisis	Getting help	Leaving competing obligations	Confronting the Interface	Sustained Interface Interatctions	Being away	Going home	Confronting competing needs	Comments
Off Stage: what is happening for the healthcare professionals involved in the burn care?	Referring Hospital/GP	What was your role in providing health care for this child and family? In regards to systems, what worked well, and what did not?	What was your role in providing health care for this child and family? In regards to systems, what worked well, and what did not?	What was your role in providing health care for this child and family? Did you provide a referral to the burns unit? Was there specific documents that guided your practice? In regards to systems, what worked well, and what did not?	Were you contacted during admission or whilst child was an in-patient?	Were you contacted whilst child was an in-patient?	Did you provide any support to the family in the community whilst the child was away?	Were you contacted prior to the child being discharged and returing home? Did you receive a discharge summary? How did you know the child had returned home?	Were you able to provide the on-going health care needs of the child? Did the child attend the follow-up appointments?
	Aboriginal Health Worker	What was your role in providing health care for this child and family? In regards to systems, what worked well, and what did not?	What support were you able to provide to the family? Were you able to provide everything that you thought they needed, or that they wanted?	What support were you able to provide to the family? Were you able to provide everything that you thought they needed, or that they wanted?	Were you contacted during admission or whilst child was an in-patient?	Were you contacted during admission or whilst child was an in-patient?	Were you contacted during admission or whilst child was an in-patient?	Were you contacted prior to the child being discharged and returing home? Did you receive a discharge summary? How did you know the child had returned home?	Were you able to support or provide the on-going health care needs of the child? Did the child attend the follow-up appointments?
	Aboriginal Liasion Officer				Was the family referred to you? If not, how did you find out the patient was an inpatient?	Were you able to provide support to the child and family? How? Or if not, why not?	Were you able to provide support to the child and family? How? Or if not, why not?	Were you able to provide support to the child and family in returning home? If so, what support did you provide? Or if not, why not?	Did you porivde any support after the child and family had left the burn unit? If yes, what and how?
	Ngangkari (Traditional Healer)	What was your role in providing health care for this child and family? In regards to health systems, what worked well, and what did not?	What was your role in providing health care for this child and family? In regards to health systems, what worked well, and what did not?	What was your role in providing health care for this child and family? In regards to health systems, what worked well, and what did not?	What was your role in providing health care for this child and family? In regards to health systems, what worked well, and what did not?	What was your role in providing health care for this child and family? In regards to health systems, what worked well, and what did not?	What was your role in providing health care for this child and family? In regards to health systems, what worked well, and what did not?	What was your role in providing health care for this child and family? In regards to health systems, what worked well, and what did not?	What was your role in providing health care for this child and family? In regards to health systems, what worked well, and what did not?
	Burns Nurse		Were you contacted whilst the child received care at the referring health service? If yes, what did you do and in regards to health systems, what worked well, and what did not? Was telehealth used?	Were you aware of the child being transferred and leaving the referring health service to attend the burn unit? If so, how were you notified? What support were you able to provide to the family prior to transfer? Or if not, who was or why not?	When did you first see the child and assess the burn?	How did you ensure that the information you provided to the child and family whilst an in-patient was understood?	Did you provide care to family who attended with the child?	What was your role in supporting the child and family to get home? In regards to systems, what worked well, and what did not? Were you able to provide everything the family needed? How did you ensure follow-up care procedures were understood?	How was the patient followed up? What services were was the family expected to attend? Was the local AHW contacted? Did you provide any follow-up care? If so, how and where? Did you provide a discharge summary and health care plan for another health professional to follow?
	Occupational Therapist				Was the family referred to you? If not, how did you find out the patient was an inpatient?	How did you ensure that the information you provided to the child and family whilst an in-patient was understood?	Did you provide care to family who attended with the child?	What was your role in supporting the child and family to get home? In regards to systems, what worked well, and what did not? Were you able to provide everything the family needed? How did you ensure follow-up care procedures were understood?	How was the patient followed up? What services were was the family expected to attend? Was the local AHW contacted? Did you provide any follow-up care? If so, how and where? Did you provide a discharge summary and health care plan for another health professional to follow?
	Physiotherapist				Was the family referred to you? If not, how did you find out the patient was an inpatient?	How did you ensure that the information you provided to the child and family whilst an in-patient was understood?	Did you provide care to family who attended with the child?	What was your role in supporting the child and family to get home? In regards to systems, what worked well, and what did not? Were you able to provide everything the family needed? How did you ensure follow-up care procedures were understood?	How was the patient followed up? What services were was the family expected to attend? Was the local AHW contacted? Did you provide any follow-up care? If so, how and where? Did you provide a discharge summary and health care plan for another health professional to follow?
	Surgeon		Were you contacted whilst the child received care at the referring health service? If yes, what did you do and in regards to health systems, what worked well, and what did not? Was telehealth used?	Were you aware of the child being transferred and leaving the referring health service to attend the burn unit?	When did you first see the child and assess the burn?	How did you ensure that the information you provided to the child and family whilst an in-patient was understood?	Did you provide care to family who attended with the child?	What was your role in supporting the child and family to get home? In regards to systems, what worked well, and what did not? Were you able to provide everything the family needed? How did you ensure follow-up care procedures were understood?	How was the patient followed up? What services were was the family expected to attend? Was the local AHW contacted? Did you provide any follow-up care? If so, how and where? Did you provide a discharge summary and health care plan for another health professional to follow?
	Psychologist				Was the family referred to you? If not, how did you find out the patient was an inpatient?	How did you ensure that the information you provided to the child and family whilst an in-patient was understood?	Did you provide care to family who attended with the child?	What was your role in supporting the child and family to get home? In regards to systems, what worked well, and what did not? Were you able to provide everything the family needed? How did you ensure follow-up care procedures were understood?	How was the patient followed up? What services were was the family expected to attend? Was the local AHW contacted? Did you provide any follow-up care? If so, how and where? Did you provide a discharge summary and health care plan for another health professional to follow?
	Social Worker				Was the family referred to you? If not, how did you find out the patient was an inpatient?	How did you ensure that the information you provided to the child and family whilst an in-patient was understood?	Did you provide care to family who attended with the child?	What was your role in supporting the child and family to get home? In regards to systems, what worked well, and what did not? Were you able to provide everything the family needed? How did you ensure follow-up care procedures were understood?	How was the patient followed up? What services were was the family expected to attend? Was the local AHW contacted? Did you provide any follow-up care? If so, how and where? Did you provide a discharge summary and health care plan for another health professional to follow?
	Other	Data collection may be through semi-structured initerviews and medical record review. Medical record reviews will facilitation recall for some participants.
